# Supplementary material for: Masitinib Combined with Standard Gemcitabine Chemotherapy: In Vitro and In Vivo Studies in Human Pancreatic Tumour Cell Lines and Ectopic Mouse Model
Source: PLoS One. 2010 Mar 4;5(3):e9430. doi: 10.1371/journal.pone.0009430 (PMC2832006; doi:10.1371/journal.pone.0009430)
Supplement: Table S2 — Pathways significantly over represented in the list of genes differentially expressed between the treated and untreated cell lines. Excel file format. (0.04 MB XLS) [file pone.0009430.s002.xls]

## Sheet: Suppl Table 1 
Sensitisation with Gemcitabine Plus Masitinib – Supporting Information
Table S2. Pathways significantly over represented in the list of genes differentially expressed between the treated and untreated cell lines.
Canonical pathways - "Global* gene list"
	Genes up-regulated after masitinib (n=325)				Genes up-regulated after combined gemcitabine and masitinib (n=845)				Genes up-regulated after gemcitabine (n=1048)
Category**	Corrected p-value	Genes	N° genes		Corrected p-value	Genes	N° genes		Corrected p-value	Genes	N° genes
Apoptosis Signaling	0.00676083	TP53,KRAS,SPTAN1,CASP8,XIAP,FAS	6
Caveolar-mediated Endocytosis	0.0489779	COPA,CD55,EGFR,MAP3K2	4
Death Receptor Signaling	0.0269153	CFLAR,CASP8,XIAP,FAS	4
Estrogen Receptor Signaling	0.0199526	MED1,TAF15,POLR2J2,KRAS,RBM9,TAF9B	6
Huntington's Disease Signaling	0.0199526	TP53,HSPA4,PRKCI,PIK3C2A,STX16,POLR2J2,CASP8,EGFR,TAF9B	9
IGF-1 Signaling	0.0269153	PRKCI,PIK3C2A,KRAS,CYR61,GRB10	5
TR/RXR Activation	0.0223872	AKR1C1,PIK3C2A,MED1,TBL1XR1,AKR1C2	5
Nicotinate and Nicotinamide Metabolism	0.0281838	NEK2,CSNK1A1,NMNAT1,CDK6,NAMPT	5
Glucocorticoid Receptor Signaling	0.0489779	IL8,HSPA4,NFAT5,PIK3C2A,MED1,TAF15,POLR2J2,KRAS,TAF9B	9						0.0301995	PRKACB,IL8,TAF11,PIK3CA,JAK1,TGFBR1,PIK3C2A,TAF15,MED1,KRAS,POLR2J2,MED14,TAF9B,HSPA4,BCL2L1,KAT2B, NFAT5,TGFB1,CREB1,CDKN1A,TAF3,CHUK,FKBP5	23
Lysine Degradation	0.0354813	WHSC1L1,DBT,OGDH,MLL3	4		0.0331131	WHSC1L1,ACAT2,DLST,DBT,OGDH,EHHADH,MLL3	7
Cell Cycle: G1/S Checkpoint Regulation	0.0204174	TP53,CDK6,ATM,SKP2	4		0.000954993	TP53,CCNE2,CCND3,E2F1,CDKN1A,E2F2,CDC25A,ATM,SKP2	9		1.86209e-05	TP53,CCNE2,SKP2,RB1,CCNE1,CCND3,TGFB1,CDKN1A,E2F1,E2F2,CDK2,ATM,CDC25A	13
Cell Cycle: G2/M DNA Damage Checkpoint Regulation	0.00660693	TP53,TOP2A,ATM,SKP2	4		1.07152e-05	TP53,CDC25C,GADD45A,CDKN1A,TOP2A,BRCA1,SFN,CDC2,ATM,SKP2	10		1.62181e-05	TP53,KAT2B,CDC25C,GADD45A,CDKN1A,TOP2A,BRCA1,CDC2,ATM,CHEK1,SKP2	11
Induction of Apoptosis by HIV1	0.0288403	TP53,CASP8,XIAP,FAS	4		0.00758578	TP53,SLC25A4,CHUK,NFKB2,CASP8,BIRC3,XIAP,FAS	8		0.00354813	TP53,BCL2L1,SLC25A4,APAF1,CHUK,NFKB2,CASP8,BIRC3,XIAP,FAS	10
p53 Signaling	0.0269153	TP53,PIK3C2A,MED1,PMAIP1,ATM	5		0.000870964	TP53,CASP6,PIK3C2A,GADD45A,MED1,E2F1,CDKN1A,BRCA1,SFN,PMAIP1, TNFRSF10A (includes EG:8797),ATM	12		1.14815e-06	TP53,PIK3CA,PIK3C2A,MED1,APAF1,CHEK1,CASP6,RB1,BCL2L1,KAT2B,GADD45A,E2F1,CDKN1A,BRCA1,LRDD, PMAIP1,TNFRSF10A (includes EG:8797),CDK2,ATM	19
Role of BRCA1 in DNA Damage Response	0.0158489	TP53,BRCA2,FANCA,ATM	4		6.30957e-11	TP53,BARD1,RBBP8 (includes EG:5932),RFC5,RAD51,GADD45A,FANCD2,MSH2,E2F1, CDKN1A,RFC2,BRCA2,BRCA1,BLM,FANCA,E2F2,ATM	17		3.16228e-14	TP53,ATF1,BARD1,RBBP8 (includes EG:5932),RPA1,RFC5,CHEK1,RAD51,RB1,MSH2,GADD45A,FANCD2,E2F1,CDKN1A, RFC2,BRCA2,BRCA1,BLM,FANCA,E2F2,RFC3,ATM	22
Glutamate Metabolism					0.0301995	GFPT1,ABAT,GLUL,GFPT2,EPRS	5
Butanoate Metabolism					0.0467735	ACAT2,ABAT,OXCT1,DBT,EHHADH,HMGCS1	6
Valine, Leucine and Isoleucine Degradation					0.0204174	BCAT1,ACAT2,ABAT,OXCT1,DBT,EHHADH,HMGCS1	7
Death Receptor Signaling					0.0018197	CASP6,CFLAR,CHUK,NFKB2,CASP8,BIRC3,TNFRSF10A (includes EG:8797),XIAP,FAS	9		0.000870964	CASP6,APAF1,CFLAR,CHUK,NFKB2,CASP8,BIRC3,TNFRSF10A (includes EG:8797),CASP7,XIAP,FAS	11
Pyrimidine Metabolism					0.00380189	RP2,PRIM1,DCK,PRIM2,POLA1,POLQ,RRM2,POLR2J2,RFC5,RRM1,POLD3,POLA2, MGC13098,POLK,TK1,POLH	16		0.00776247	TYMS,PRIM1,DCK,PRIM2,POLA1,POLQ,RRM2,POLR2J2,RFC5,RRM1,POLD3,MGC13098,POLA2,POLK,TK1,RFC3,POLH,POLE3	18
Purine Metabolism					0.0151356	RP2,PRIM1,ADSSL1,TJP2,DCK,PRIM2,POLA1,POLQ,RRM2,POLR2J2,MPP2,RFC5, PAPSS2,RRM1,RAD51,PRPS2,POLD3,ADK,MGC13098,POLA2,RAD51C,POLK,POLH	23		0.0245471	PRIM1,POLA1,XDH,POLQ,RAD51,POLD3,MGC13098,RAD51C,POLK,RSF1,ATP1B1,TJP2,DCK,PRIM2,RRM2,POLR2J2,MPP2,RFC5, SPAST,PAPSS2,RRM1,PRPS2,POLA2,IFNAR1,RFC3,POLH,POLE3	27
Synthesis and Degradation of Ketone Bodies					0.017378	ACAT2,OXCT1,HMGCS1	3		0.0338844	ACAT2,OXCT1,HMGCS1	3
Folate Biosynthesis					0.0218776	GCH1,GGH,DHFR	3		0.042658	GCH1,GGH,DHFR	3
Apoptosis Signaling					0.0229087	TP53,CASP6,CHUK,NFKB2,CASP8,BIRC3,CDC2,XIAP,FAS	9		0.000870964	TP53,APAF1,KRAS,NFKB2,FAS,CDC2,XIAP,BCL2L1,CASP6,SPTAN1,CHUK,CASP8,BIRC3,CASP7	14
Role of PKR in Interferon Induction and Antiviral Response					0.0446684	TP53,CHUK,EIF2AK2,NFKB2,CASP8	5		0.0120226	TP53,APAF1,CHUK,EIF2AK2,NFKB2,CASP8,ATF2	7
Inositol Phosphate Metabolism					0.0457088	SYNJ2,INPP5F,PIK3C2A,SYNJ1,CSNK1A1,PRKAA1,PRKCH,EIF2AK2,HIPK1,CDC2,ATM	11		0.0134896	PIK3CA,PIK3C2A,CSNK1A1,INPP5A,CDC2,SYNJ2,NEK2,INPP5F,SYNJ1,PRKCH,PI4K2B,EIF2AK2,HIPK1,CDK2,ATM	15
Interferon Signaling									0.00645654	OAS1,JAK1,PSMB8,IFNAR2,MED14,IFNAR1	6
Aryl Hydrocarbon Receptor Signaling									0.00812831	TP53,CCNE2,MED1,POLA1,APAF1,NFKB2,CHEK1,RB1,CCNE1,CCND3,TGFB1,E2F1,CDKN1A,DHFR,CDK2,ATM	16
LPS-stimulated MAPK Signaling									0.0128825	PIK3CA,PRKCI,ATF1,PIK3C2A,CREB1,KRAS,PRKCH,CHUK,NFKB2,ATF2	10
NF-ÎºB Activation by Viruses									0.0141254	PIK3CA,PRKCI,PIK3C2A,ITGAV,ITGA6,KRAS,PRKCH,CHUK,EIF2AK2,NFKB2	10
Huntington's Disease Signaling									0.0186209	TP53,PIK3CA,PIK3C2A,APAF1,POLR2J2,CASP4,HIP1,NAPG,ATF2,TAF9B,CASP6,BCL2L1,HSPA4,PRKCI, CREB1,STX16,PRKCH,CASP8,GNG4,CASP7,GNG12	21
Factors Promoting Cardiogenesis in Vertebrates									0.0275423	CCNE2,CCNE1,PRKCI,TGFBR1,TGFB1,CDC6,FZD6,PRKCH,CDK2,ATF2	10
4-1BB Signaling in T Lymphocytes									0.0457088	TNFRSF9,TNFSF9,CHUK,NFKB2,ATF2	5
CD27 Signaling in Lymphocytes									0.047863	BCL2L1,APAF1,CHUK,NFKB2,CASP8,MAP3K2	6
	Genes down-regulated after masitinib (n=29)				Genes down-regulated after combined gemcitabine and masitinib (n=126)				Genes down-regulated after gemcitabine (n=113)
Category**	Corrected p-value	Genes	N° genes		Corrected p-value	Genes	N° genes		Corrected p-value	Genes	N° genes
Factors Promoting Cardiogenesis in Vertebrates	0.00933254	FZD8,BMP1	2		0.0295121	FZD8,TCF7,BMP1	3
Caveolar-mediated Endocytosis					0.020893	ITGB8,ITGB4,ITGA3	3
Aryl Hydrocarbon Receptor Signaling					0.0239883	NR2F1,MYC,NFIX,CCND1	4
Virus Entry via Endocytic Pathways					0.0331131	ITGB8,ITGB4,ITGA3	3
Neuregulin Signaling					0.0338844	MYC,GRB7,ITGA3	3
Notch Signaling					0.0371535	JAG2,JAG1	2
Wnt/β-catenin Signaling					5.62341e-06	CSNK1E,MYC,FZD8,SOX9,PPP2R4,SOX12,TLE3,SFRP1,CCND1	9		0.0245471	MYC,FZD8,SFRP1,CCND1	4
Interferon Signaling									0.0162181	SOCS1,IFITM1	2
Canonical pathways - "Spécific* gene list"
	Genes specifically up-regulated after masitinib (n=85)				Genes specifically up-regulated after combined gemcitabine and masitinib (n=100)				Genes specifically up-regulated after gemcitabine (n=258)
Category**	Corrected p-value	Genes	N° genes		Corrected p-value	Genes	N° genes		Corrected p-value	Genes	N° genes
Caveolar-mediated Endocytosis	0.042658	CD55,EGFR	2
p53 Signaling									6.0256e-05	KAT2B,BCL2L1,RB1,PIK3CA,APAF1,LRDD,CDK2,CHEK1	8
Interferon Signaling									0.000870964	JAK1,IFNAR2,MED14,IFNAR1	4
Role of BRCA1 in DNA Damage Response									0.00102329	RB1,ATF1,RPA1,CHEK1,RFC3	5
CNTF Signaling									0.00645654	IL6ST,PIK3CA,JAK1,PTPN11	4
Factors Promoting Cardiogenesis in Vertebrates									0.00851138	CCNE1,TGFB1,FZD6,CDK2,ATF2	5
Cell Cycle: G1/S Checkpoint Regulation									0.00977237	RB1,CCNE1,TGFB1,CDK2	4
JAK/Stat Signaling									0.0147911	PIK3CA,PIAS2,JAK1,PTPN11	4
Huntington's Disease Signaling									0.0158489	BCL2L1,PIK3CA,APAF1,GNG4,NAPG,GNG12,CASP7,ATF2	8
Docosahexaenoic Acid (DHA) Signaling									0.0165959	BCL2L1,PIK3CA,APAF1	3
Aryl Hydrocarbon Receptor Signaling									0.017378	RB1,CCNE1,TGFB1,APAF1,CDK2,CHEK1	6
Oncostatin M Signaling									0.0194984	IL6ST,JAK1,OSMR	3
EGF Signaling									0.0346737	PIK3CA,JAK1,ITPR2	3
FGF Signaling									0.0371535	PIK3CA,PTPN11,FGFR2,ATF2	4
Role of NFAT in Regulation of the Immune Response									0.042658	PIK3CA,ITPR2,MEF2A (includes EG:4205),GNG4,GNG12,ATF2	6
Amyotrophic Lateral Sclerosis Signaling									0.047863	BCL2L1,PIK3CA,APAF1,CASP7	4
IL-2 Signaling									0.0489779	PIK3CA,JAK1,PTPN11	3
	Genes specifically down-regulated after masitinib (n=13)				Genes specifically down-regulated after combined gemcitabine and masitinib (n=42)				Genes specifically down-regulated after gemcitabine (n=30)
Category**	Corrected p-value	Genes	N° genes		Corrected p-value	Genes	N° genes		Corrected p-value	Genes	N° genes
GABA Receptor Signaling	0.0354813	SLC6A12	1
Wnt/β-catenin Signaling					6.60693e-05	CSNK1E,SOX9,PPP2R4,SOX12,TLE3	5
ERK/MAPK Signaling					0.0128825	PPP2R4,MKNK2,ITGA3	3
CDK5 Signaling					0.0245471	PPP2R4,ITGA3	2
PI3K/AKT Signaling					0.0389045	PPP2R4,ITGA3	2
Interferon Signaling									0.0457088	IFITM1	1
* Global means the whole list of differentially expressed genes (specific and not specific to the treatment), whereas 'specific' means the genes deregulated specifically to the treatment.
** Black: pathways significant with a corrected p-value <0.01. Grey: pathways significant with a p-value <0.05.
